# Supplementary material for: Persistence of Campylobacter spp. in Poultry Flocks after Disinfection, Virulence, and Antimicrobial Resistance Traits of Recovered Isolates
Source: Antibiotics (Basel). 2023 May 10;12(5):890. doi: 10.3390/antibiotics12050890 (PMC10215094; doi:10.3390/antibiotics12050890)
Supplement: Supplementary file 1 [file antibiotics-12-00890-s001.zip]

Archive with 1 entries (1 files):
- antibiotics-2300780-supplementary.pdf
